# Supplementary material for: Ultrasound shear wave elastography for assessing diaphragm function in mechanically ventilated patients: a breath-by-breath analysis
Source: Crit Care. 2020 Nov 27;24:669. doi: 10.1186/s13054-020-03338-y (PMC7695240; doi:10.1186/s13054-020-03338-y)
Supplement: Supplementary file 2 — Additional file 2. Figure S2: Individual correlation coefficients between changes in transdiaphragmatic pressure (ΔPdi) and changes in diaphragm shear modulus (SMdi) can be found at the following link: https://figshare.com/s/c0f06ddf34d5a784ccb5. [file 13054_2020_3338_MOESM2_ESM.xlsx]

## Sheet: Feuil1
Individual correlation coefficients between changes in transdiaphragmatic pressure (ΔPdi) and changes in diaphragm shear modulus (ΔSMdi)
Median respiratory rate across all ventilatory conditions and body mass index (BMI) are also presented.
Patient #	r	p value	Median respiratory rate	BMI
1	0.86	0.001	25	18
2	0.5	0.06	34	31.1
3	-0.36	0.304	14	26.2
4	0.55	0.041	26	15.8
5	0.47	0.202	30	25.3
6	0.47	0.235	24	16.3
7	0.82	0.001	21	27.8
8	0.81	0.002	14	24.6
9	0.25	0.39	28	33.2
10	-0.29	0.32	12	27.7
11	0.81	0.001	27	27
12	-0.13	0.746	21	20.6
13	-0.37	0.187	18	25.8
14	-0.43	0.284	34	26
15	0.2	0.527	39	14
16	0.72	0.006	14	22.3
17	0.78	0.012	17	40.1
18	0.34	0.241	23	19.4
19	0.08	0.862	15	23.1
20	0.78	0.012	22	25.5
21	0.14	0.643	35	30.2
22	0.43	0.12	20	24.2
23	0.44	0.231	21	23.9
24	0.53	0.079	32	31.5
